# Supplementary material for: Differential Activation of Pro-Survival Pathways by NIX/BNIP3L: An Expression-Level-Dependent Mechanism Governing PC12 Cell Fate During H2O2-Induced Oxidative Stress
Source: Biology (Basel). 2026 May 31;15(11):867. doi: 10.3390/biology15110867 (PMC13255857; doi:10.3390/biology15110867)
Supplement: Supplementary file 1 [file biology-15-00867-s001.zip]

Archive with 2 entries (2 files):
- Figure S1.pdf
- File S1.zip
